# Supplementary material for: Understanding Fenofibrate Release from Bare and Modified Mesoporous Silica Nanoparticles
Source: Pharmaceutics. 2023 May 30;15(6):1624. doi: 10.3390/pharmaceutics15061624 (PMC10301214; doi:10.3390/pharmaceutics15061624)
Supplement: Supplementary file 1 [file pharmaceutics-15-01624-s001.zip]

Archive with 1 entries (1 files):
- pharmaceutics-2384167-supplementary.pdf
